# Supplementary material for: ORIGINS: Nutritional Profile of Children Aged One Year in a Longitudinal Birth Cohort
Source: Nutrients. 2025 May 1;17(9):1566. doi: 10.3390/nu17091566 (PMC12073640; doi:10.3390/nu17091566)
Supplement: Supplementary file 1 [file nutrients-17-01566-s001.zip]

Archive with 1 entries (1 files):
- nutrients-3576827-supplementary.pdf
